# Supplementary material for: Phage-host interaction in Pseudomonas aeruginosa clinical isolates with functional and altered quorum sensing systems
Source: Appl Environ Microbiol. 2025 Mar 4;91(4):e02402-24. doi: 10.1128/aem.02402-24 (PMC12016573; doi:10.1128/aem.02402-24)
Supplement: Supplemental file 2 — Data sources for statistical analyses. [file aem.02402-24-s0002.xlsx]

## Sheet: Sheet1
		Supplemental File 2: Data sources for statistical analyses

## Sheet: Fig 1
ZS-PA-35	ZS-PA-35 ΔlasR	ZS-PA-35 ΔrhlR	ZS-PA-35 ΔlasI	ZS-PA-35 ΔrhlI	ZS-PA-35 ΔlasR ΔrhlR	ZS-PA-35 ΔlasI ΔrhlI
0.007	0.115	0.001	0.108	0.001	0.001	0.001
0.008	0.134	0.001	0.127	0.003	0.001	0.001
0.007	0.141	0.001	0.109	0.001	0.001	0.001
	Summary	Adjusted P Value
ZS-PA-35 vs. ZS-PA-35 ΔlasR	****	<0.0001
ZS-PA-35 vs. ZS-PA-35 ΔrhlR	ns	0.6981
ZS-PA-35 vs. ZS-PA-35 ΔlasI	****	<0.0001
ZS-PA-35 vs. ZS-PA-35 ΔrhlI	ns	0.7784
ZS-PA-35 vs. ZS-PA-35 ΔlasR ΔrhlR	ns	0.6981
ZS-PA-35 vs. ZS-PA-35 ΔlasI ΔrhlI	ns	0.6981

## Sheet: Fig 2A
	ZS-PA-35			ZS-PA-35 + phipa2			ZS-PA-35 + CFS from ZS-PA-35			ZS-PA-35 + CFS from ZS-PA-35 + phipa2			ZS-PA-35 + CFS from ZS-PA-35 ΔrhlI			ZS-PA-35 + CFS from ZS-PA-35 ΔrhlI + phipa2			ZS-PA-35 + CFS from ZS-PA-35 ΔlasI			ZS-PA-35 + CFS from ZS-PA-35 ΔlasI + phipa2			ZS-PA-35 + CFS from ZS-PA-35 ΔlasI ΔrhlI			ZS-PA-35 + CFS from ZS-PA-35 ΔlasI ΔrhlI + phipa2
0	0.12	0.116	0.116	0.116	0.112	0.111	0.092	0.108	0.109	0.102	0.107	0.106	0.102	0.106	0.104	0.109	0.105	0.109	0.109	0.108	0.107	0.102	0.105	0.107	0.123	0.123	0.119	0.108	0.111	0.116
1	0.327	0.324	0.327	0.265	0.28	0.277	0.367	0.326	0.347	0.144	0.138	0.148	0.293	0.289	0.288	0.152	0.157	0.178	0.318	0.3	0.307	0.195	0.206	0.206	0.349	0.341	0.343	0.216	0.21	0.215
2	0.66	0.684	0.693	0.504	0.475	0.514	0.648	0.724	0.693	0.214	0.215	0.229	0.678	0.686	0.805	0.231	0.245	0.242	0.705	0.676	0.691	0.378	0.361	0.351	0.678	0.638	0.645	0.402	0.407	0.368
3	0.979	0.967	0.943	0.74	0.71	0.77	0.939	0.941	0.959	0.321	0.337	0.348	0.948	0.948	0.976	0.321	0.334	0.372	0.982	0.986	0.974	0.623	0.631	0.609	0.947	0.972	0.967	0.66	0.636	0.664
4	1.376	1.332	1.288	1.106	1.118	1.146	1.298	1.302	1.258	0.246	0.39	0.333	1.278	1.234	1.264	0.284	0.237	0.239	1.312	1.214	1.324	0.792	0.922	0.842	1.348	1.214	1.316	0.914	0.742	0.788
5	1.5	1.608	1.544	1.292	1.332	1.344	1.594	1.572	1.544	0.259	0.23	0.228	1.58	1.654	1.58	0.221	0.202	0.199	1.402	1.538	1.588	0.964	1.04	1.038	1.59	1.464	1.448	0.952	1.018	1.078
6	1.834	1.902	1.758	1.576	1.524	1.602	1.884	1.886	1.96	0.089	0.103	0.135	1.994	1.89	1.792	0.09	0.13	0.108	1.82	1.724	1.708	1.162	1.352	1.224	1.926	1.778	1.708	1.192	1.284	1.242
0h	Summary	Adjusted P Value
ZS-PA-35 vs. ZS-PA-35 + phipa2	ns	>0.9999
ZS-PA-35 vs. ZS-PA-35 + CFS from ZS-PA-35	ns	0.9997
ZS-PA-35 vs. ZS-PA-35 + CFS from ZS-PA-35 ΔrhlI	ns	0.9998
ZS-PA-35 vs. ZS-PA-35 + CFS from ZS-PA-35 ΔlasI	ns	>0.9999
ZS-PA-35 vs. ZS-PA-35 + CFS from ZS-PA-35 ΔlasI ΔrhlI	ns	>0.9999
ZS-PA-35 + phipa2 vs. ZS-PA-35 + CFS from ZS-PA-35 + phipa2	ns	>0.9999
ZS-PA-35 + phipa2 vs. ZS-PA-35 + CFS from ZS-PA-35 ΔrhlI + phipa2	ns	>0.9999
ZS-PA-35 + phipa2 vs. ZS-PA-35 + CFS from ZS-PA-35 ΔlasI + phipa2	ns	>0.9999
ZS-PA-35 + phipa2 vs. ZS-PA-35 + CFS from ZS-PA-35 ΔlasI ΔrhlI + phipa2	ns	>0.9999
1h	Summary	Adjusted P Value
ZS-PA-35 vs. ZS-PA-35 + phipa2	ns	0.535
ZS-PA-35 vs. ZS-PA-35 + CFS from ZS-PA-35	ns	0.9952
ZS-PA-35 vs. ZS-PA-35 + CFS from ZS-PA-35 ΔrhlI	ns	0.8703
ZS-PA-35 vs. ZS-PA-35 + CFS from ZS-PA-35 ΔlasI	ns	0.9985
ZS-PA-35 vs. ZS-PA-35 + CFS from ZS-PA-35 ΔlasI ΔrhlI	ns	0.998
ZS-PA-35 + phipa2 vs. ZS-PA-35 + CFS from ZS-PA-35 + phipa2	**	0.0012
ZS-PA-35 + phipa2 vs. ZS-PA-35 + CFS from ZS-PA-35 ΔrhlI + phipa2	**	0.0086
ZS-PA-35 + phipa2 vs. ZS-PA-35 + CFS from ZS-PA-35 ΔlasI + phipa2	ns	0.195
ZS-PA-35 + phipa2 vs. ZS-PA-35 + CFS from ZS-PA-35 ΔlasI ΔrhlI + phipa2	ns	0.3658
2h	Summary	Adjusted P Value
ZS-PA-35 vs. ZS-PA-35 + phipa2	****	<0.0001
ZS-PA-35 vs. ZS-PA-35 + CFS from ZS-PA-35	ns	>0.9999
ZS-PA-35 vs. ZS-PA-35 + CFS from ZS-PA-35 ΔrhlI	ns	0.7137
ZS-PA-35 vs. ZS-PA-35 + CFS from ZS-PA-35 ΔlasI	ns	>0.9999
ZS-PA-35 vs. ZS-PA-35 + CFS from ZS-PA-35 ΔlasI ΔrhlI	ns	0.981
ZS-PA-35 + phipa2 vs. ZS-PA-35 + CFS from ZS-PA-35 + phipa2	****	<0.0001
ZS-PA-35 + phipa2 vs. ZS-PA-35 + CFS from ZS-PA-35 ΔrhlI + phipa2	****	<0.0001
ZS-PA-35 + phipa2 vs. ZS-PA-35 + CFS from ZS-PA-35 ΔlasI + phipa2	****	<0.0001
ZS-PA-35 + phipa2 vs. ZS-PA-35 + CFS from ZS-PA-35 ΔlasI ΔrhlI + phipa2	*	0.0153
3h	Summary	Adjusted P Value
ZS-PA-35 vs. ZS-PA-35 + phipa2	****	<0.0001
ZS-PA-35 vs. ZS-PA-35 + CFS from ZS-PA-35	ns	0.999
ZS-PA-35 vs. ZS-PA-35 + CFS from ZS-PA-35 ΔrhlI	ns	>0.9999
ZS-PA-35 vs. ZS-PA-35 + CFS from ZS-PA-35 ΔlasI	ns	0.9985
ZS-PA-35 vs. ZS-PA-35 + CFS from ZS-PA-35 ΔlasI ΔrhlI	ns	>0.9999
ZS-PA-35 + phipa2 vs. ZS-PA-35 + CFS from ZS-PA-35 + phipa2	****	<0.0001
ZS-PA-35 + phipa2 vs. ZS-PA-35 + CFS from ZS-PA-35 ΔrhlI + phipa2	****	<0.0001
ZS-PA-35 + phipa2 vs. ZS-PA-35 + CFS from ZS-PA-35 ΔlasI + phipa2	**	0.0042
ZS-PA-35 + phipa2 vs. ZS-PA-35 + CFS from ZS-PA-35 ΔlasI ΔrhlI + phipa2	ns	0.0708
4h	Summary	Adjusted P Value
ZS-PA-35 vs. ZS-PA-35 + phipa2	****	<0.0001
ZS-PA-35 vs. ZS-PA-35 + CFS from ZS-PA-35	ns	0.6693
ZS-PA-35 vs. ZS-PA-35 + CFS from ZS-PA-35 ΔrhlI	ns	0.176
ZS-PA-35 vs. ZS-PA-35 + CFS from ZS-PA-35 ΔlasI	ns	0.6093
ZS-PA-35 vs. ZS-PA-35 + CFS from ZS-PA-35 ΔlasI ΔrhlI	ns	0.8107
ZS-PA-35 + phipa2 vs. ZS-PA-35 + CFS from ZS-PA-35 + phipa2	****	<0.0001
ZS-PA-35 + phipa2 vs. ZS-PA-35 + CFS from ZS-PA-35 ΔrhlI + phipa2	****	<0.0001
ZS-PA-35 + phipa2 vs. ZS-PA-35 + CFS from ZS-PA-35 ΔlasI + phipa2	****	<0.0001
ZS-PA-35 + phipa2 vs. ZS-PA-35 + CFS from ZS-PA-35 ΔlasI ΔrhlI + phipa2	****	<0.0001
5h	Summary	Adjusted P Value
ZS-PA-35 vs. ZS-PA-35 + phipa2	****	<0.0001
ZS-PA-35 vs. ZS-PA-35 + CFS from ZS-PA-35	ns	0.997
ZS-PA-35 vs. ZS-PA-35 + CFS from ZS-PA-35 ΔrhlI	ns	0.4917
ZS-PA-35 vs. ZS-PA-35 + CFS from ZS-PA-35 ΔlasI	ns	0.7706
ZS-PA-35 vs. ZS-PA-35 + CFS from ZS-PA-35 ΔlasI ΔrhlI	ns	0.5794
ZS-PA-35 + phipa2 vs. ZS-PA-35 + CFS from ZS-PA-35 + phipa2	****	<0.0001
ZS-PA-35 + phipa2 vs. ZS-PA-35 + CFS from ZS-PA-35 ΔrhlI + phipa2	****	<0.0001
ZS-PA-35 + phipa2 vs. ZS-PA-35 + CFS from ZS-PA-35 ΔlasI + phipa2	****	<0.0001
ZS-PA-35 + phipa2 vs. ZS-PA-35 + CFS from ZS-PA-35 ΔlasI ΔrhlI + phipa2	****	<0.0001
6h	Summary	Adjusted P Value
ZS-PA-35 vs. ZS-PA-35 + phipa2	****	<0.0001
ZS-PA-35 vs. ZS-PA-35 + CFS from ZS-PA-35	ns	0.1246
ZS-PA-35 vs. ZS-PA-35 + CFS from ZS-PA-35 ΔrhlI	ns	0.3597
ZS-PA-35 vs. ZS-PA-35 + CFS from ZS-PA-35 ΔlasI	ns	0.1088
ZS-PA-35 vs. ZS-PA-35 + CFS from ZS-PA-35 ΔlasI ΔrhlI	ns	0.9696
ZS-PA-35 + phipa2 vs. ZS-PA-35 + CFS from ZS-PA-35 + phipa2	****	<0.0001
ZS-PA-35 + phipa2 vs. ZS-PA-35 + CFS from ZS-PA-35 ΔrhlI + phipa2	****	<0.0001
ZS-PA-35 + phipa2 vs. ZS-PA-35 + CFS from ZS-PA-35 ΔlasI + phipa2	****	<0.0001
ZS-PA-35 + phipa2 vs. ZS-PA-35 + CFS from ZS-PA-35 ΔlasI ΔrhlI + phipa2	****	<0.0001

## Sheet: Fig 2B
Time (h)	ZS-PA-35			ZS-PA-35 + 3OC12-HSL (0.5 µM) + C4-HSL (0.4 µM)			ZS-PA-35 + phipa2			ZS-PA-35 + 3OC12-HSL (0.5 µM) + C4-HSL (0.4 µM) + phipa2
0	0.014	0.019	0.016	0.018	0.011	0.013	0.02	0.018	0.021	0.012	0.015	0.012
0.5	0.038	0.042	0.041	0.045	0.043	0.041	0.024	0.023	0.029	0.017	0.021	0.022
1	0.085	0.063	0.082	0.085	0.081	0.087	0.068	0.064	0.066	0.057	0.061	0.06
1.5	0.128	0.112	0.12	0.124	0.117	0.121	0.106	0.107	0.124	0.093	0.099	0.097
2	0.241	0.217	0.246	0.257	0.234	0.263	0.206	0.19	0.205	0.139	0.144	0.151
2.5	0.424	0.422	0.425	0.428	0.4	0.425	0.377	0.323	0.388	0.276	0.277	0.27
3	0.602	0.608	0.595	0.66	0.658	0.62	0.446	0.471	0.478	0.353	0.358	0.357
3.5	0.726	0.738	0.728	0.745	0.764	0.72	0.524	0.547	0.554	0.321	0.36	0.332
4	0.839	0.833	0.812	0.827	0.846	0.875	0.623	0.614	0.623	0.418	0.437	0.416
5	0.991	0.971	0.951	0.975	0.942	0.976	0.832	0.83	0.833	0.65	0.684	0.646
0h	Summary	Adjusted P Value
ZS-PA-35 vs. ZS-PA-35 + 3OC12-HSL (0.5 µM) + C4-HSL (0.4 µM)	ns	>0.9999
ZS-PA-35 + phipa2 vs. ZS-PA-35 + 3OC12-HSL (0.5 µM) + C4-HSL (0.4 µM) + phipa2	ns	0.9992
0.5h	Summary	Adjusted P Value
ZS-PA-35 vs. ZS-PA-35 + 3OC12-HSL (0.5 µM) + C4-HSL (0.4 µM)	ns	>0.9999
ZS-PA-35 + phipa2 vs. ZS-PA-35 + 3OC12-HSL (0.5 µM) + C4-HSL (0.4 µM) + phipa2	ns	0.9999
1h	Summary	Adjusted P Value
ZS-PA-35 vs. ZS-PA-35 + 3OC12-HSL (0.5 µM) + C4-HSL (0.4 µM)	ns	0.9988
ZS-PA-35 + phipa2 vs. ZS-PA-35 + 3OC12-HSL (0.5 µM) + C4-HSL (0.4 µM) + phipa2	ns	0.9992
1.5h	Summary	Adjusted P Value
ZS-PA-35 vs. ZS-PA-35 + 3OC12-HSL (0.5 µM) + C4-HSL (0.4 µM)	ns	>0.9999
ZS-PA-35 + phipa2 vs. ZS-PA-35 + 3OC12-HSL (0.5 µM) + C4-HSL (0.4 µM) + phipa2	ns	0.718
2h	Summary	Adjusted P Value
ZS-PA-35 vs. ZS-PA-35 + 3OC12-HSL (0.5 µM) + C4-HSL (0.4 µM)	ns	0.7693
ZS-PA-35 + phipa2 vs. ZS-PA-35 + 3OC12-HSL (0.5 µM) + C4-HSL (0.4 µM) + phipa2	****	<0.0001
2.5h	Summary	Adjusted P Value
ZS-PA-35 vs. ZS-PA-35 + 3OC12-HSL (0.5 µM) + C4-HSL (0.4 µM)	ns	0.9999
ZS-PA-35 + phipa2 vs. ZS-PA-35 + 3OC12-HSL (0.5 µM) + C4-HSL (0.4 µM) + phipa2	****	<0.0001
3h	Summary	Adjusted P Value
ZS-PA-35 vs. ZS-PA-35 + 3OC12-HSL (0.5 µM) + C4-HSL (0.4 µM)	**	0.0023
ZS-PA-35 + phipa2 vs. ZS-PA-35 + 3OC12-HSL (0.5 µM) + C4-HSL (0.4 µM) + phipa2	****	<0.0001
3.5h	Summary	Adjusted P Value
ZS-PA-35 vs. ZS-PA-35 + 3OC12-HSL (0.5 µM) + C4-HSL (0.4 µM)	ns	0.9555
ZS-PA-35 + phipa2 vs. ZS-PA-35 + 3OC12-HSL (0.5 µM) + C4-HSL (0.4 µM) + phipa2	****	<0.0001
4h	Summary	Adjusted P Value
ZS-PA-35 vs. ZS-PA-35 + 3OC12-HSL (0.5 µM) + C4-HSL (0.4 µM)	ns	0.4543
ZS-PA-35 + phipa2 vs. ZS-PA-35 + 3OC12-HSL (0.5 µM) + C4-HSL (0.4 µM) + phipa2	****	<0.0001
5h	Summary	Adjusted P Value
ZS-PA-35 vs. ZS-PA-35 + 3OC12-HSL (0.5 µM) + C4-HSL (0.4 µM)	ns	0.9996
ZS-PA-35 + phipa2 vs. ZS-PA-35 + 3OC12-HSL (0.5 µM) + C4-HSL (0.4 µM) + phipa2	****	<0.0001

## Sheet: Fig 2C
Time (h)	ZS-PA-35 + phipa2			ZS-PA-35 + 3OC12-HSL (0.5 µM) + C4-HSL (0.4 µM) + phipa2
0	1150	1350	1070	1150	1220	1030
0.5	11100	12700	11700	12000	12200	13000
1	128000	138000	141000	193000	171000	172000
1.5	1350000	1210000	1100000	3400000	3800000	4800000
2	11200000	11200000	13000000	50000000	52000000	36000000
2.5	166000000	130000000	144000000	820000000	1060000000	1100000000
3	1150000000	1170000000	1450000000	9700000000	10600000000	10100000000
3.5	6900000000	6800000000	5400000000	13700000000	13200000000	16800000000
4	7800000000	12200000000	10000000000	20400000000	20700000000	22800000000
5	14000000000	13800000000	14200000000	18600000000	22200000000	19300000000
0h	Summary	Adjusted P Value
ZS-PA-35 + phipa2 vs. ZS-PA-35 + 3OC12-HSL (0.5 µM) + C4-HSL (0.4 µM) + phipa2	ns	>0.9999
0.5h	Summary	Adjusted P Value
ZS-PA-35 + phipa2 vs. ZS-PA-35 + 3OC12-HSL (0.5 µM) + C4-HSL (0.4 µM) + phipa2	ns	>0.9999
1h	Summary	Adjusted P Value
ZS-PA-35 + phipa2 vs. ZS-PA-35 + 3OC12-HSL (0.5 µM) + C4-HSL (0.4 µM) + phipa2	ns	>0.9999
1.5h	Summary	Adjusted P Value
ZS-PA-35 + phipa2 vs. ZS-PA-35 + 3OC12-HSL (0.5 µM) + C4-HSL (0.4 µM) + phipa2	ns	>0.9999
2h	Summary	Adjusted P Value
ZS-PA-35 + phipa2 vs. ZS-PA-35 + 3OC12-HSL (0.5 µM) + C4-HSL (0.4 µM) + phipa2	ns	>0.9999
2.5h	Summary	Adjusted P Value
ZS-PA-35 + phipa2 vs. ZS-PA-35 + 3OC12-HSL (0.5 µM) + C4-HSL (0.4 µM) + phipa2	ns	0.9341
3h	Summary	Adjusted P Value
ZS-PA-35 + phipa2 vs. ZS-PA-35 + 3OC12-HSL (0.5 µM) + C4-HSL (0.4 µM) + phipa2	****	<0.0001
3.5h	Summary	Adjusted P Value
ZS-PA-35 + phipa2 vs. ZS-PA-35 + 3OC12-HSL (0.5 µM) + C4-HSL (0.4 µM) + phipa2	****	<0.0001
4h	Summary	Adjusted P Value
ZS-PA-35 + phipa2 vs. ZS-PA-35 + 3OC12-HSL (0.5 µM) + C4-HSL (0.4 µM) + phipa2	****	<0.0001
5h	Summary	Adjusted P Value
ZS-PA-35 + phipa2 vs. ZS-PA-35 + 3OC12-HSL (0.5 µM) + C4-HSL (0.4 µM) + phipa2	****	<0.0001

## Sheet: Fig 3A
Time after infection (h)	ZS-PA-35 + phipa2			ZS-PA-35 ΔlasR +phipa2			ZS-PA-35 ΔrhlR +phipa2			ZS-PA-35 ΔlasI +phipa2			ZS-PA-35 ΔrhlI +phipa2			ZS-PA-35 ΔlasR ΔrhlR +phipa2			ZS-PA-35 ΔlasI ΔrhlI +phipa2
0	0.143	0.144	0.143	0.141	0.142	0.13	0.138	0.135	0.136	0.137	0.135	0.134	0.145	0.131	0.13	0.138	0.138	0.148	0.137	0.138	0.142
1	0.31	0.299	0.316	0.284	0.286	0.296	0.294	0.303	0.296	0.29	0.295	0.306	0.286	0.293	0.292	0.292	0.29	0.293	0.298	0.293	0.293
2	0.254	0.271	0.269	0.666	0.678	0.678	0.374	0.37	0.386	0.539	0.564	0.55	0.362	0.373	0.363	0.498	0.492	0.509	0.489	0.506	0.509
3	0.273	0.265	0.285	0.801	0.796	0.803	0.498	0.478	0.495	0.805	0.827	0.799	0.44	0.427	0.456	0.793	0.75	0.799	0.785	0.783	0.783
4	0.401	0.42	0.427	1.194	1.104	1.106	0.576	0.536	0.58	1.128	1.218	1.136	0.569	0.587	0.597	1.046	1.004	1.068	1.07	1.112	1.154
5	0.602	0.593	0.585	1.396	1.348	1.406	0.74	0.717	0.757	1.364	1.406	1.392	0.717	0.738	0.74	1.304	1.364	1.304	1.344	1.406	1.39
6	0.818	0.821	0.848	1.494	1.476	1.576	0.866	0.842	0.867	1.47	1.598	1.524	0.851	0.842	0.854	1.528	1.452	1.514	1.48	1.52	1.504
0h	Summary	Adjusted P Value
ZS-PA-35 +phipa2 vs. ZS-PA-35 ΔlasR +phipa2	ns	0.9994
ZS-PA-35 +phipa2 vs. ZS-PA-35 ΔrhlR +phipa2	ns	0.9981
ZS-PA-35 +phipa2 vs. ZS-PA-35 ΔlasI +phipa2	ns	0.9961
ZS-PA-35 +phipa2 vs. ZS-PA-35 ΔrhlI +phipa2	ns	0.9961
ZS-PA-35 +phipa2 vs. ZS-PA-35 ΔlasR ΔrhlR +phipa2	ns	>0.9999
ZS-PA-35 +phipa2 vs. ZS-PA-35 ΔlasI ΔrhlI +phipa2	ns	0.9999
1h	Summary	Adjusted P Value
ZS-PA-35 +phipa2 vs. ZS-PA-35 ΔlasR +phipa2	ns	0.7799
ZS-PA-35 +phipa2 vs. ZS-PA-35 ΔrhlR +phipa2	ns	0.9827
ZS-PA-35 +phipa2 vs. ZS-PA-35 ΔlasI +phipa2	ns	0.9767
ZS-PA-35 +phipa2 vs. ZS-PA-35 ΔrhlI +phipa2	ns	0.8365
ZS-PA-35 +phipa2 vs. ZS-PA-35 ΔlasR ΔrhlR +phipa2	ns	0.8765
ZS-PA-35 +phipa2 vs. ZS-PA-35 ΔlasI ΔrhlI +phipa2	ns	0.945
2h	Summary	Adjusted P Value
ZS-PA-35 +phipa2 vs. ZS-PA-35 ΔlasR +phipa2	****	<0.0001
ZS-PA-35 +phipa2 vs. ZS-PA-35 ΔrhlR +phipa2	****	<0.0001
ZS-PA-35 +phipa2 vs. ZS-PA-35 ΔlasI +phipa2	****	<0.0001
ZS-PA-35 +phipa2 vs. ZS-PA-35 ΔrhlI +phipa2	****	<0.0001
ZS-PA-35 +phipa2 vs. ZS-PA-35 ΔlasR ΔrhlR +phipa2	****	<0.0001
ZS-PA-35 +phipa2 vs. ZS-PA-35 ΔlasI ΔrhlI +phipa2	****	<0.0001
3h	Summary	Adjusted P Value
ZS-PA-35 +phipa2 vs. ZS-PA-35 ΔlasR +phipa2	****	<0.0001
ZS-PA-35 +phipa2 vs. ZS-PA-35 ΔrhlR +phipa2	****	<0.0001
ZS-PA-35 +phipa2 vs. ZS-PA-35 ΔlasI +phipa2	****	<0.0001
ZS-PA-35 +phipa2 vs. ZS-PA-35 ΔrhlI +phipa2	****	<0.0001
ZS-PA-35 +phipa2 vs. ZS-PA-35 ΔlasR ΔrhlR +phipa2	****	<0.0001
ZS-PA-35 +phipa2 vs. ZS-PA-35 ΔlasI ΔrhlI +phipa2	****	<0.0001
4h	Summary	Adjusted P Value
ZS-PA-35 +phipa2 vs. ZS-PA-35 ΔlasR +phipa2	****	<0.0001
ZS-PA-35 +phipa2 vs. ZS-PA-35 ΔrhlR +phipa2	****	<0.0001
ZS-PA-35 +phipa2 vs. ZS-PA-35 ΔlasI +phipa2	****	<0.0001
ZS-PA-35 +phipa2 vs. ZS-PA-35 ΔrhlI +phipa2	****	<0.0001
ZS-PA-35 +phipa2 vs. ZS-PA-35 ΔlasR ΔrhlR +phipa2	****	<0.0001
ZS-PA-35 +phipa2 vs. ZS-PA-35 ΔlasI ΔrhlI +phipa2	****	<0.0001
5h	Summary	Adjusted P Value
ZS-PA-35 +phipa2 vs. ZS-PA-35 ΔlasR +phipa2	****	<0.0001
ZS-PA-35 +phipa2 vs. ZS-PA-35 ΔrhlR +phipa2	****	<0.0001
ZS-PA-35 +phipa2 vs. ZS-PA-35 ΔlasI +phipa2	****	<0.0001
ZS-PA-35 +phipa2 vs. ZS-PA-35 ΔrhlI +phipa2	****	<0.0001
ZS-PA-35 +phipa2 vs. ZS-PA-35 ΔlasR ΔrhlR +phipa2	****	<0.0001
ZS-PA-35 +phipa2 vs. ZS-PA-35 ΔlasI ΔrhlI +phipa2	****	<0.0001
6h	Summary	Adjusted P Value
ZS-PA-35 +phipa2 vs. ZS-PA-35 ΔlasR +phipa2	****	<0.0001
ZS-PA-35 +phipa2 vs. ZS-PA-35 ΔrhlR +phipa2	ns	0.4122
ZS-PA-35 +phipa2 vs. ZS-PA-35 ΔlasI +phipa2	****	<0.0001
ZS-PA-35 +phipa2 vs. ZS-PA-35 ΔrhlI +phipa2	ns	0.7678
ZS-PA-35 +phipa2 vs. ZS-PA-35 ΔlasR ΔrhlR +phipa2	****	<0.0001
ZS-PA-35 +phipa2 vs. ZS-PA-35 ΔlasI ΔrhlI +phipa2	****	<0.0001

## Sheet: Fig 3B
	ZS-PA-35 + phipa2			ZS-PA-35 ΔlasR +phipa2			ZS-PA-35 ΔrhlR +phipa2			ZS-PA-35 ΔlasI +phipa2			ZS-PA-35 ΔrhlI +phipa2			ZS-PA-35 ΔlasR ΔrhlR +phipa2			ZS-PA-35 ΔlasI ΔrhlI +phipa2
0	980000	1040000	1240000	1260000	1240000	1200000	920000	1140000	1140000	1200000	1240000	1320000	700000	900000	680000	1400000	1420000	1300000	1160000	1200000	960000
1	215000000	210000000	220000000	4350000	4800000	4350000	240000000	240000000	280000000	5950000	5450000	6950000	100000000	105000000	180000000	16100000	18000000	15500000	19800000	18500000	13400000
2	1040000000	1380000000	1200000000	13400000	13600000	14000000	1700000000	2100000000	1860000000	22400000	18400000	14400000	1560000000	1760000000	1440000000	12800000	10400000	11800000	6400000	5600000	4800000
3	4200000000	5800000000	5200000000	86000000	102000000	104000000	9000000000	9200000000	9600000000	42000000	34000000	46000000	5800000000	5400000000	6600000000	60000000	90000000	98000000	80000000	48000000	54000000
4	4200000000	5600000000	4200000000	184000000	242000000	220000000	13400000000	13600000000	12600000000	180000000	164000000	186000000	8200000000	8400000000	6400000000	166000000	180000000	134000000	240000000	210000000	214000000
5	17200000000	23400000000	26600000000	214000000	214000000	242000000	15600000000	19800000000	14600000000	568000000	632000000	620000000	4200000000	9400000000	8600000000	356000000	336000000	382000000	140000000	182000000	220000000
6	9800000000	13200000000	17000000000	195000000	225000000	170000000	11200000000	13400000000	12000000000	200000000	170000000	160000000	8800000000	6600000000	4000000000	315000000	200000000	290000000	330000000	365000000	330000000
0h	Summary	Adjusted P Value
ZS-PA-35 +phipa2 vs. ZS-PA-35 ΔlasR +phipa2	ns	>0.9999
ZS-PA-35 +phipa2 vs. ZS-PA-35 ΔrhlR +phipa2	ns	>0.9999
ZS-PA-35 +phipa2 vs. ZS-PA-35 ΔlasI +phipa2	ns	>0.9999
ZS-PA-35 +phipa2 vs. ZS-PA-35 ΔrhlI +phipa2	ns	>0.9999
ZS-PA-35 +phipa2 vs. ZS-PA-35 ΔlasR ΔrhlR +phipa2	ns	>0.9999
ZS-PA-35 +phipa2 vs. ZS-PA-35 ΔlasI ΔrhlI +phipa2	ns	>0.9999
1h	Summary	Adjusted P Value
ZS-PA-35 +phipa2 vs. ZS-PA-35 ΔlasR +phipa2	ns	0.9999
ZS-PA-35 +phipa2 vs. ZS-PA-35 ΔrhlR +phipa2	ns	>0.9999
ZS-PA-35 +phipa2 vs. ZS-PA-35 ΔlasI +phipa2	ns	0.9999
ZS-PA-35 +phipa2 vs. ZS-PA-35 ΔrhlI +phipa2	ns	>0.9999
ZS-PA-35 +phipa2 vs. ZS-PA-35 ΔlasR ΔrhlR +phipa2	ns	>0.9999
ZS-PA-35 +phipa2 vs. ZS-PA-35 ΔlasI ΔrhlI +phipa2	ns	>0.9999
2h	Summary	Adjusted P Value
ZS-PA-35 +phipa2 vs. ZS-PA-35 ΔlasR +phipa2	ns	0.6107
ZS-PA-35 +phipa2 vs. ZS-PA-35 ΔrhlR +phipa2	ns	0.9441
ZS-PA-35 +phipa2 vs. ZS-PA-35 ΔlasI +phipa2	ns	0.6144
ZS-PA-35 +phipa2 vs. ZS-PA-35 ΔrhlI +phipa2	ns	0.9969
ZS-PA-35 +phipa2 vs. ZS-PA-35 ΔlasR ΔrhlR +phipa2	ns	0.6091
ZS-PA-35 +phipa2 vs. ZS-PA-35 ΔlasI ΔrhlI +phipa2	ns	0.6042
3h	Summary	Adjusted P Value
ZS-PA-35 +phipa2 vs. ZS-PA-35 ΔlasR +phipa2	****	<0.0001
ZS-PA-35 +phipa2 vs. ZS-PA-35 ΔrhlR +phipa2	****	<0.0001
ZS-PA-35 +phipa2 vs. ZS-PA-35 ΔlasI +phipa2	****	<0.0001
ZS-PA-35 +phipa2 vs. ZS-PA-35 ΔrhlI +phipa2	ns	0.8526
ZS-PA-35 +phipa2 vs. ZS-PA-35 ΔlasR ΔrhlR +phipa2	****	<0.0001
ZS-PA-35 +phipa2 vs. ZS-PA-35 ΔlasI ΔrhlI +phipa2	****	<0.0001
4h	Summary	Adjusted P Value
ZS-PA-35 +phipa2 vs. ZS-PA-35 ΔlasR +phipa2	****	<0.0001
ZS-PA-35 +phipa2 vs. ZS-PA-35 ΔrhlR +phipa2	****	<0.0001
ZS-PA-35 +phipa2 vs. ZS-PA-35 ΔlasI +phipa2	****	<0.0001
ZS-PA-35 +phipa2 vs. ZS-PA-35 ΔrhlI +phipa2	**	0.0078
ZS-PA-35 +phipa2 vs. ZS-PA-35 ΔlasR ΔrhlR +phipa2	****	<0.0001
ZS-PA-35 +phipa2 vs. ZS-PA-35 ΔlasI ΔrhlI +phipa2	****	<0.0001
5h	Summary	Adjusted P Value
ZS-PA-35 +phipa2 vs. ZS-PA-35 ΔlasR +phipa2	****	<0.0001
ZS-PA-35 +phipa2 vs. ZS-PA-35 ΔrhlR +phipa2	****	<0.0001
ZS-PA-35 +phipa2 vs. ZS-PA-35 ΔlasI +phipa2	****	<0.0001
ZS-PA-35 +phipa2 vs. ZS-PA-35 ΔrhlI +phipa2	****	<0.0001
ZS-PA-35 +phipa2 vs. ZS-PA-35 ΔlasR ΔrhlR +phipa2	****	<0.0001
ZS-PA-35 +phipa2 vs. ZS-PA-35 ΔlasI ΔrhlI +phipa2	****	<0.0001
6h	Summary	Adjusted P Value
ZS-PA-35 +phipa2 vs. ZS-PA-35 ΔlasR +phipa2	****	<0.0001
ZS-PA-35 +phipa2 vs. ZS-PA-35 ΔrhlR +phipa2	ns	0.6583
ZS-PA-35 +phipa2 vs. ZS-PA-35 ΔlasI +phipa2	****	<0.0001
ZS-PA-35 +phipa2 vs. ZS-PA-35 ΔrhlI +phipa2	****	<0.0001
ZS-PA-35 +phipa2 vs. ZS-PA-35 ΔlasR ΔrhlR +phipa2	****	<0.0001
ZS-PA-35 +phipa2 vs. ZS-PA-35 ΔlasI ΔrhlI +phipa2	****	<0.0001

## Sheet: Fig 3C
	ZS-PA-35 + phipa2			ZS-PA-35 ΔlasR +phipa2			ZS-PA-35 ΔrhlR +phipa2			ZS-PA-35 ΔlasI +phipa2			ZS-PA-35 ΔrhlI +phipa2			ZS-PA-35 ΔlasR ΔrhlR +phipa2			ZS-PA-35 ΔlasI ΔrhlI +phipa2
0	0.963	0.906	0.914	0.929	0.932	0.951	0.914	0.966	0.916	0.921	0.922	0.961	0.919	0.911	0.908	0.937	0.956	0.96	0.951	0.914	0.941
2	1.212	1.148	1.16	1.272	1.332	1.264	1.35	1.386	1.216	1.34	1.344	1.36	1.248	1.332	1.238	1.266	1.36	1.376	1.364	1.228	1.252
4	1.812	1.832	1.956	1.76	1.652	1.86	1.84	1.808	1.916	1.9	1.868	1.824	1.768	1.756	1.78	1.94	1.956	1.96	1.848	1.852	1.764
6	2.156	2.02	2.112	2.048	2.052	2.048	2.268	2.144	2.104	2.272	2.14	2.2	2.164	2.288	2.28	2.308	2.216	2.068	2.076	2.152	2.064
8	2.32	2.204	2.26	2.332	2.396	2.408	2.48	2.344	2.328	2.452	2.344	2.34	2.4	2.404	2.436	2.456	2.416	2.48	2.524	2.264	2.4
0h	Summary	Adjusted P Value
ZS-PA-35 +phipa2 vs. ZS-PA-35 ΔlasR +phipa2	ns	>0.9999
ZS-PA-35 +phipa2 vs. ZS-PA-35 ΔrhlR +phipa2	ns	>0.9999
ZS-PA-35 +phipa2 vs. ZS-PA-35 ΔlasI +phipa2	ns	>0.9999
ZS-PA-35 +phipa2 vs. ZS-PA-35 ΔrhlI +phipa2	ns	0.9994
ZS-PA-35 +phipa2 vs. ZS-PA-35 ΔlasR ΔrhlR +phipa2	ns	0.9928
ZS-PA-35 +phipa2 vs. ZS-PA-35 ΔlasI ΔrhlI +phipa2	ns	>0.9999
2h	Summary	Adjusted P Value
ZS-PA-35 +phipa2 vs. ZS-PA-35 ΔlasR +phipa2	ns	0.0854
ZS-PA-35 +phipa2 vs. ZS-PA-35 ΔrhlR +phipa2	*	0.0197
ZS-PA-35 +phipa2 vs. ZS-PA-35 ΔlasI +phipa2	**	0.003
ZS-PA-35 +phipa2 vs. ZS-PA-35 ΔrhlI +phipa2	ns	0.1795
ZS-PA-35 +phipa2 vs. ZS-PA-35 ΔlasR ΔrhlR +phipa2	**	0.0073
ZS-PA-35 +phipa2 vs. ZS-PA-35 ΔlasI ΔrhlI +phipa2	ns	0.1236
4h	Summary	Adjusted P Value
ZS-PA-35 +phipa2 vs. ZS-PA-35 ΔlasR +phipa2	ns	0.1164
ZS-PA-35 +phipa2 vs. ZS-PA-35 ΔrhlR +phipa2	ns	0.9998
ZS-PA-35 +phipa2 vs. ZS-PA-35 ΔlasI +phipa2	ns	>0.9999
ZS-PA-35 +phipa2 vs. ZS-PA-35 ΔrhlI +phipa2	ns	0.1845
ZS-PA-35 +phipa2 vs. ZS-PA-35 ΔlasR ΔrhlR +phipa2	ns	0.3081
ZS-PA-35 +phipa2 vs. ZS-PA-35 ΔlasI ΔrhlI +phipa2	ns	0.8555
6h	Summary	Adjusted P Value
ZS-PA-35 +phipa2 vs. ZS-PA-35 ΔlasR +phipa2	ns	0.8398
ZS-PA-35 +phipa2 vs. ZS-PA-35 ΔrhlR +phipa2	ns	0.4216
ZS-PA-35 +phipa2 vs. ZS-PA-35 ΔlasI +phipa2	ns	0.1236
ZS-PA-35 +phipa2 vs. ZS-PA-35 ΔrhlI +phipa2	*	0.0156
ZS-PA-35 +phipa2 vs. ZS-PA-35 ΔlasR ΔrhlR +phipa2	ns	0.1652
ZS-PA-35 +phipa2 vs. ZS-PA-35 ΔlasI ΔrhlI +phipa2	ns	>0.9999
8h	Summary	Adjusted P Value
ZS-PA-35 +phipa2 vs. ZS-PA-35 ΔlasR +phipa2	ns	0.0802
ZS-PA-35 +phipa2 vs. ZS-PA-35 ΔrhlR +phipa2	ns	0.0617
ZS-PA-35 +phipa2 vs. ZS-PA-35 ΔlasI +phipa2	ns	0.0802
ZS-PA-35 +phipa2 vs. ZS-PA-35 ΔrhlI +phipa2	*	0.0123
ZS-PA-35 +phipa2 vs. ZS-PA-35 ΔlasR ΔrhlR +phipa2	**	0.0011
ZS-PA-35 +phipa2 vs. ZS-PA-35 ΔlasI ΔrhlI +phipa2	*	0.033

## Sheet: Fig 3D
	ZS-PA-35 + phipa2			ZS-PA-35 ΔlasR +phipa2			ZS-PA-35 ΔrhlR +phipa2			ZS-PA-35 ΔlasI +phipa2			ZS-PA-35 ΔrhlI +phipa2			ZS-PA-35 ΔlasR ΔrhlR +phipa2			ZS-PA-35 ΔlasI ΔrhlI +phipa2
0	54000000	47000000	49000000	48000000	54000000	58000000	52000000	46000000	45000000	45000000	35000000	37000000	41000000	31000000	55000000	55000000	67000000	54000000	54000000	47000000	46000000
2	16000000	17500000	20100000	40000000	45000000	42000000	19900000	20000000	20900000	58000000	60000000	65000000	13900000	11600000	15400000	180000000	185000000	175000000	240000000	233000000	249000000
4	15000000	15500000	14000000	48000000	42000000	57000000	15200000	19300000	14900000	76000000	82000000	78000000	7700000	7900000	7000000	190000000	199000000	206000000	233000000	264000000	224000000
6	11500000	11000000	11800000	42000000	41000000	44000000	12800000	12600000	10600000	51000000	59000000	61000000	7700000	7000000	8000000	181000000	179000000	190000000	180000000	204000000	162000000
8	14600000	12700000	14200000	50000000	48000000	41000000	15500000	14800000	14600000	53000000	68000000	59000000	11700000	11900000	12000000	133000000	141000000	138000000	116000000	179000000	162000000
0h	Summary	Adjusted P Value
ZS-PA-35 +phipa2 vs. ZS-PA-35 ΔlasR +phipa2	ns	0.994
ZS-PA-35 +phipa2 vs. ZS-PA-35 ΔrhlR +phipa2	ns	0.9991
ZS-PA-35 +phipa2 vs. ZS-PA-35 ΔlasI +phipa2	ns	0.4422
ZS-PA-35 +phipa2 vs. ZS-PA-35 ΔrhlI +phipa2	ns	0.7717
ZS-PA-35 +phipa2 vs. ZS-PA-35 ΔlasR ΔrhlR +phipa2	ns	0.6736
ZS-PA-35 +phipa2 vs. ZS-PA-35 ΔlasI ΔrhlI +phipa2	ns	>0.9999
2h	Summary	Adjusted P Value
ZS-PA-35 +phipa2 vs. ZS-PA-35 ΔlasR +phipa2	**	0.0053
ZS-PA-35 +phipa2 vs. ZS-PA-35 ΔrhlR +phipa2	ns	0.999
ZS-PA-35 +phipa2 vs. ZS-PA-35 ΔlasI +phipa2	****	<0.0001
ZS-PA-35 +phipa2 vs. ZS-PA-35 ΔrhlI +phipa2	ns	0.9798
ZS-PA-35 +phipa2 vs. ZS-PA-35 ΔlasR ΔrhlR +phipa2	****	<0.0001
ZS-PA-35 +phipa2 vs. ZS-PA-35 ΔlasI ΔrhlI +phipa2	****	<0.0001
4h	Summary	Adjusted P Value
ZS-PA-35 +phipa2 vs. ZS-PA-35 ΔlasR +phipa2	****	<0.0001
ZS-PA-35 +phipa2 vs. ZS-PA-35 ΔrhlR +phipa2	ns	0.9999
ZS-PA-35 +phipa2 vs. ZS-PA-35 ΔlasI +phipa2	****	<0.0001
ZS-PA-35 +phipa2 vs. ZS-PA-35 ΔrhlI +phipa2	ns	0.8051
ZS-PA-35 +phipa2 vs. ZS-PA-35 ΔlasR ΔrhlR +phipa2	****	<0.0001
ZS-PA-35 +phipa2 vs. ZS-PA-35 ΔlasI ΔrhlI +phipa2	****	<0.0001
6h	Summary	Adjusted P Value
ZS-PA-35 +phipa2 vs. ZS-PA-35 ΔlasR +phipa2	***	0.0003
ZS-PA-35 +phipa2 vs. ZS-PA-35 ΔrhlR +phipa2	ns	>0.9999
ZS-PA-35 +phipa2 vs. ZS-PA-35 ΔlasI +phipa2	****	<0.0001
ZS-PA-35 +phipa2 vs. ZS-PA-35 ΔrhlI +phipa2	ns	0.9871
ZS-PA-35 +phipa2 vs. ZS-PA-35 ΔlasR ΔrhlR +phipa2	****	<0.0001
ZS-PA-35 +phipa2 vs. ZS-PA-35 ΔlasI ΔrhlI +phipa2	****	<0.0001
8h	Summary	Adjusted P Value
ZS-PA-35 +phipa2 vs. ZS-PA-35 ΔlasR +phipa2	***	0.0001
ZS-PA-35 +phipa2 vs. ZS-PA-35 ΔrhlR +phipa2	ns	>0.9999
ZS-PA-35 +phipa2 vs. ZS-PA-35 ΔlasI +phipa2	****	<0.0001
ZS-PA-35 +phipa2 vs. ZS-PA-35 ΔrhlI +phipa2	ns	0.9997
ZS-PA-35 +phipa2 vs. ZS-PA-35 ΔlasR ΔrhlR +phipa2	****	<0.0001
ZS-PA-35 +phipa2 vs. ZS-PA-35 ΔlasI ΔrhlI +phipa2	****	<0.0001

## Sheet: Fig 3E
ZS-PA-35 + 4 × LB	ZS-PA-35 ΔlasR + 4 × LB	ZS-PA-35 ΔrhlR + 4 × LB	ZS-PA-35 ΔlasI + 4 × LB	ZS-PA-35 ΔrhlI + 4 × LB	ZS-PA-35 ΔlasR ΔrhlR + 4 × LB	ZS-PA-35 ΔlasI ΔrhlI + 4 × LB
3.44	4.39	2.74	4.23	2.79	3.98	4.26
3.15	4.52	2.96	4.38	3.19	4.17	4.17
3.23	4.05	2.68	4.09	3.11	4.41	4.21
	Summary	Adjusted P Value
ZS-PA-35 + 4 × LB vs. ZS-PA-35 ΔlasR + 4 × LB	****	<0.0001
ZS-PA-35 + 4 × LB vs. ZS-PA-35 ΔrhlR + 4 × LB	*	0.0226
ZS-PA-35 + 4 × LB vs. ZS-PA-35 ΔlasI + 4 × LB	****	<0.0001
ZS-PA-35 + 4 × LB vs. ZS-PA-35 ΔrhlI + 4 × LB	ns	0.3858
ZS-PA-35 + 4 × LB vs. ZS-PA-35 ΔlasR ΔrhlR + 4 × LB	****	<0.0001
ZS-PA-35 + 4 × LB vs. ZS-PA-35 ΔlasI ΔrhlI + 4 × LB	****	<0.0001

[truncated: 27 more sheets: Fig 3F, Fig 4A, Fig 4B, Fig 4C, Fig 4D, Fig 5A, Fig 5B, Fig 6A, Fig 6B, Fig 6C, Fig 6D, Fig 6E, Fig 6F, Fig 6G, Fig 6H, Fig 7A, Fig 7B, Fig 7C, Fig 7D, Fig S1A …]
